# Supplementary material for: Site-Specific Aspartic Acid d-Isomerization in Tau R2 and R3 Peptide Seeds Attenuates Seed-Induced Fibril Formation of Full-Length Tau
Source: Biomolecules. 2026 Jan 13;16(1):143. doi: 10.3390/biom16010143 (PMC12839334; doi:10.3390/biom16010143)
Supplement: Supplementary file 1 [file biomolecules-16-00143-s001.zip]

Archive with 2 entries (2 files):
- biomolecules-4056477_suppl.pdf
- biomolecules-4056477_suppl.xlsx
