# Supplementary material for: Site-Specific Aspartic Acid d-Isomerization in Tau R2 and R3 Peptide Seeds Attenuates Seed-Induced Fibril Formation of Full-Length Tau
Source: Biomolecules. 2026 Jan 13;16(1):143. doi: 10.3390/biom16010143 (PMC12839334; doi:10.3390/biom16010143)
Supplement: Supplementary file 1 [file biomolecules-16-00143-s001.zip › biomolecules-4056477_suppl.xlsx]

## Sheet: Table S1
Table S1. Results of curve fitting of tau (1N4R) WT fibril formation.
Column numbers (a-b) correspond to independent trials (a) and replicates (b), respectively.
Parameters set to 0 by default are shaded in gray.
No seed	1-1	1-2	1-3	2-1	2-2	2-3	3-1	3-2	3-3	4-1	4-2	4-3
yi	-0.008015	-0.0102	-0.01736	-0.009403	-0.004642	-0.00558	-0.03504	-0.03069	-0.01918	-0.04162	-0.03644	-0.04022
mi	0	0	0	0	0	0	0	0	0	0	0	0
yf	0.4026	1.196	0.3679	0.1638	0.2273	0.2443	0.6337	0.5757	0.6181	0.7436	0.8274	1.05
mf	0.0153	-0.009691	0.01813	0.02128	0.01372	0.01981	0.009074	0.01112	0.009878	0.006839	0.00368	-0.003814
kapp	0.2885	0.2865	0.2138	0.4037	0.2776	0.5122	0.2454	0.2415	0.368	0.2002	0.2796	0.2813
x0	17.71	19.62	19.02	13.03	16.02	12.08	15.88	16.92	14.1	16.85	13.93	14.66
R2	0.9906	0.9908	0.9928	0.99	0.9724	0.9907	0.9888	0.9918	0.9945	0.9949	0.9906	0.9838
R2 WT	1-1	1-2	1-3	2-1	2-2	2-3	3-1	3-2	3-3	4-1	4-2	4-3
yi	0	0	0	0	0	0	0	0	0	0	0	0
mi	0	0	0	0	0	0	0	0	0	0	0	0
yf	0.7995	0.7974	0.8724	0.8491	0.8221	0.8353	0.8458	0.8658	0.8593	0.8602	0.8757	0.786
mf	0.006158	0.005499	0.003648	0.003711	0.003551	0.003769	0.004306	0.003832	0.003975	0.003999	0.003549	0.0063
kapp	0.4586	0.4871	0.4467	0.4843	0.4746	0.5107	0.5019	0.4911	0.4912	0.4644	0.4849	0.4822
x0	3.998	3.967	4.131	4.013	4.062	3.858	3.79	3.861	3.81	3.971	3.778	3.781
R2	0.9921	0.9928	0.9903	0.9907	0.9875	0.9903	0.9908	0.9906	0.9905	0.9914	0.9903	0.9922
R2 D283	1-1	1-2	1-3	2-1	2-2	2-3	3-1	3-2	3-3	4-1	4-2	4-3
yi	-0.01896	-0.0107	-0.01015	-0.04072	-0.02289	-0.02429	-0.03547	-0.03182	-0.02407	-0.02192	-0.0183	-0.01817
mi	0	0	0	0	0	0	0	0	0	0	0	0
yf	1.026	0.9889	1.035	1.16	1.076	1.039	0.8769	1.007	0.9209	1.109	1.104	0.9743
mf	-0.003967	-0.0036	-0.003318	-0.007792	-0.005215	-0.003533	0.003331	-0.001391	4.238e-05	-0.006495	-0.006398	-0.001638
kapp	0.4717	0.5818	0.7175	0.3502	0.4608	0.4185	0.4228	0.3995	0.4332	0.4939	0.5088	0.4937
x0	11.43	10.76	10.53	12.31	11.44	11.99	10.69	11.71	11.82	11.22	11.44	11.45
R2	0.9895	0.9943	0.9979	0.9905	0.993	0.9941	0.9949	0.9909	0.9856	0.9944	0.9952	0.9872
R2 D295	1-1	1-2	1-3	2-1	2-2	2-3	3-1	3-2	3-3	4-1	4-2	4-3
yi	-0.03219	-0.03729	-0.04116	-0.04681	-0.02939	0.0008844	-0.06435	-0.1064	-0.05766	-0.06454	-0.04922	-0.137
mi	0	0	0	0	0	0	0	0	0	0	0	0
yf	1.04	1.083	1.236	1.527	1.371	0.5877	0.9605	1.05	1.032	1.316	1.11	1.326
mf	-0.004687	-0.005142	-0.01957	-0.03166	-0.01956	0.01061	0.0001255	-0.002115	-0.003684	-0.01623	-0.00745	-0.01039
kapp	0.3867	0.3615	0.3582	0.4739	0.3425	0.344	0.4032	0.3661	0.339	0.3473	0.3035	0.2042
x0	10.14	10.21	10.1	8.507	11.9	13.09	6.845	6.986	8.568	8.162	9.147	10.69
R2	0.9842	0.9905	0.9518	0.9931	0.9811	0.9901	0.9855	0.9854	0.9827	0.9837	0.9903	0.9831
R2 D283+295	1-1	1-2	1-3	2-1	2-2	2-3	3-1	3-2	3-3	4-1	4-2	4-3
yi	-0.01908	-0.01486	-0.01311	-0.03981	-0.05439	-0.04358	-0.03028	-0.03121	-0.02932	-0.02932	-0.02476	-0.0267
mi	0	0	0	0	0	0	0	0	0	0	0	0
yf	1.078	1.062	1.086	1.174	1.24	0.8228	0.9702	0.945	0.9673	1.327	1.199	1.067
mf	-0.005023	-0.004412	-0.00543	-0.01289	-0.01122	0.005289	-3.2e-05	0.0006188	-0.0004985	-0.01815	-0.01164	-0.003915
kapp	0.523	0.6225	0.559	0.4292	0.3334	0.3266	0.5869	0.5375	0.5708	0.5035	0.485	0.4862
x0	11.05	10.24	11.15	10.66	12.16	12.19	8.714	9.341	9.007	10.46	10.62	10.3
R2	0.9957	0.9973	0.9972	0.9766	0.9885	0.9951	0.9943	0.9951	0.9945	0.9956	0.9954	0.9964
R3 WT	1-1	1-2	1-3	2-1	2-2	2-3	3-1	3-2	3-3	4-1	4-2	4-3
yi	0	0	0	0	0	0	0	0	0	0	0	0
mi	0	0	0	0	0	0	0	0	0	0	0	0
yf	0.7348	0.7325	1.063	0.6017	0.7811	0.6982	0.8478	0.8834	0.9668	0.8028	0.8118	0.9403
mf	0.005251	0.006984	-0.004842	0.001674	0.003359	0.005084	0.003868	0.001779	-0.001041	0.005197	0.004936	0.0002487
kapp	0.3151	0.3277	0.2498	0.3146	0.3204	0.3131	0.3437	0.347	0.3391	0.338	0.3573	0.333
x0	7.746	7.068	10.43	9.826	9.69	9.242	7.041	7.57	8.144	7.213	7.05	7.629
R2	0.9884	0.9925	0.9851	0.9617	0.9797	0.9897	0.9946	0.9928	0.9901	0.9952	0.9951	0.9935
R3 D314	1-1	1-2	1-3	2-1	2-2	2-3	3-1	3-2	3-3	4-1	4-2	4-3
yi	-0.0008398	-0.01405	-0.007931	-0.01775	-0.01513	-0.02165	-0.02217	-0.01844	-0.02432	-0.02365	-0.01546	-0.01479
mi	0	0	0	0	0	0	0	0	0	0	0	0
yf	0.4634	1.04	1.16	0.8615	0.8662	0.9805	0.9115	0.8615	0.97	1.002	1.011	0.9889
mf	0.01155	-0.003847	-0.009989	0.002549	0.002475	-0.004529	0.001905	0.003476	-0.0002348	-0.002223	-0.002444	-0.00184
kapp	0.6323	0.5105	0.5802	0.5118	0.4624	0.3339	0.4958	0.4634	0.4313	0.4869	0.5595	0.638
x0	8.977	12.71	12.44	11.35	12.45	15.04	11.58	12.22	12.48	11.81	11.77	11.1
R2	0.9855	0.9937	0.9926	0.9929	0.9952	0.9825	0.9965	0.9974	0.9921	0.9936	0.9954	0.9954

## Sheet: Table S2
Table S2. Parameters of tau (1N4R) WT fibril formation calculated by curve fitting.
tlag is the lag time before initiating the elongation segment.
	1st			2nd			3rd			4th			Average
No seed	kapp	x0	tlag	kapp	x0	tlag	kapp	x0	tlag	kapp	x0	tlag	kapp	x0	tlag
Replicate 1	0.2885	17.71	10.7776	0.4037	13.03	8.07583	0.2454	15.88	7.73004	0.2002	16.85	6.85999
Replicate 2	0.2865	19.62	12.6392	0.2776	16.02	8.81539	0.2415	16.92	8.63843	0.2796	13.93	6.77692
Replicate 3	0.2138	19.02	9.66546	0.5122	12.08	8.17528	0.368	14.1	8.66522	0.2813	14.66	7.55015
Average	0.262933	18.7833	11.0274	0.397833	13.71	8.3555	0.284967	15.6333	8.34456	0.2537	15.1467	7.06236	0.299858	15.8183	8.69746
	1st			2nd			3rd			4th			Average
R2 WT	kapp	x0	tlag	kapp	x0	tlag	kapp	x0	tlag	kapp	x0	tlag	kapp	x0	tlag
Replicate 1	0.4586	3.998	-0.363099	0.4843	4.013	-0.116672	0.5019	3.79	-0.194858	0.4644	3.971	-0.335632
Replicate 2	0.4871	3.967	-0.138933	0.4746	4.062	-0.152075	0.4911	3.861	-0.21149	0.4849	3.778	-0.346562
Replicate 3	0.4467	4.131	-0.346278	0.5107	3.858	-0.0581935	0.4912	3.81	-0.261661	0.4822	3.781	-0.366657
Average	0.464133	4.032	-0.28277	0.489867	3.97767	-0.10898	0.494733	3.82033	-0.22267	0.477167	3.84333	-0.349617	0.481475	3.91833	-0.241009
	1st			2nd			3rd			4th			Average
R2 D283	kapp	x0	tlag	kapp	x0	tlag	kapp	x0	tlag	kapp	x0	tlag	kapp	x0	tlag
Replicate 1	0.4717	11.43	7.19002	0.3502	12.31	6.59898	0.4228	10.69	5.95963	0.4939	11.22	7.1706
Replicate 2	0.5818	10.76	7.32239	0.4608	11.44	7.09972	0.3995	11.71	6.70374	0.5088	11.44	7.50918
Replicate 3	0.7175	10.53	7.74254	0.4185	11.99	7.21103	0.4332	11.82	7.20319	0.4937	11.45	7.39896
Average	0.590333	10.9067	7.41832	0.409833	11.9133	6.96991	0.4185	11.4067	6.62219	0.4988	11.37	7.35958	0.479367	11.3992	7.0925
	1st			2nd			3rd			4th			Average
R2 D295	kapp	x0	tlag	kapp	x0	tlag	kapp	x0	tlag	kapp	x0	tlag	kapp	x0	tlag
Replicate 1	0.3867	10.14	4.96803	0.4739	8.507	4.2867	0.4032	6.845	1.88468	0.3473	8.162	2.40329
Replicate 2	0.3615	10.21	4.6775	0.3425	11.9	6.06058	0.3661	6.986	1.52301	0.3035	9.147	2.55721
Replicate 3	0.3582	10.1	4.51653	0.344	13.09	7.27605	0.339	8.568	2.66829	0.2042	10.69	0.895681
Average	0.3688	10.15	4.72069	0.3868	11.1657	5.87444	0.369433	7.46633	2.02533	0.285	9.333	1.95206	0.352508	9.52875	3.64313
	1st			2nd			3rd			4th			Average
R2 D283+295	kapp	x0	tlag	kapp	x0	tlag	kapp	x0	tlag	kapp	x0	tlag	kapp	x0	tlag
Replicate 1	0.523	11.05	7.22591	0.4292	10.66	6.00017	0.5869	8.714	5.30626	0.5035	10.46	6.48781
Replicate 2	0.6225	10.24	7.02715	0.3334	12.16	6.1612	0.5375	9.341	5.62007	0.485	10.62	6.49629
Replicate 3	0.559	11.15	7.57218	0.3266	12.19	6.0663	0.5708	9.007	5.50315	0.4862	10.3	6.18647
Average	0.568167	10.8133	7.27508	0.363067	11.67	6.07589	0.565067	9.02067	5.47649	0.491567	10.46	6.39019	0.496967	10.491	6.30441
	1st			2nd			3rd			4th			Average
R3 WT	kapp	x0	tlag	kapp	x0	tlag	kapp	x0	tlag	kapp	x0	tlag	kapp	x0	tlag
Replicate 1	0.3151	7.746	1.39881	0.3146	9.826	3.46872	0.3437	7.041	1.22197	0.338	7.213	1.29584
Replicate 2	0.3277	7.068	0.964857	0.3204	9.69	3.4478	0.347	7.57	1.80631	0.3573	7.05	1.45246
Replicate 3	0.2498	10.43	2.42359	0.3131	9.242	2.85426	0.3391	8.144	2.24603	0.333	7.629	1.62299
Average	0.297533	8.41467	1.59575	0.316033	9.586	3.25693	0.343267	7.585	1.75811	0.342767	7.29733	1.4571	0.3249	8.22075	2.01697
	1st			2nd			3rd			4th			Average
R3 D314	kapp	x0	tlag	kapp	x0	tlag	kapp	x0	tlag	kapp	x0	tlag	kapp	x0	tlag
Replicate 1	0.6323	8.977	5.81394	0.5118	11.35	7.44222	0.4958	11.58	7.54612	0.4869	11.81	7.70238
Replicate 2	0.5105	12.71	8.79227	0.4624	12.45	8.12474	0.4634	12.22	7.90407	0.5595	11.77	8.19538
Replicate 3	0.5802	12.44	8.99291	0.3339	15.04	9.05018	0.4313	12.48	7.84286	0.638	11.1	7.9652
Average	0.574333	11.3757	7.86638	0.436033	12.9467	8.20572	0.4635	12.0933	7.76435	0.561467	11.56	7.95432	0.508833	11.9939	7.94769

## Sheet: Table S3
Table S3. Results of curve fitting of tau (1N4R) P301S fibril formation.
Column numbers (a-b) correspond to independent trials (a) and replicates (b), respectively.
Parameters set to 0 by default are shaded in gray.
No seed	1-1	1-2	1-3	2-1	2-2	2-3	3-1	3-2	3-3	4-1	4-2	4-3
yi	0.01432	0.001618	0.01089	-0.01157	-0.005368	-0.01844	-0.01038	-0.02473	-0.02121	0.01035	0.006088	0.008327
mi	0	0	0	0	0	0	0	0	0	0	0	0
yf	0.3204	0.2853	0.134	0.521	0.6218	0.5963	0.691	0.5591	0.7034	0.6241	0.6403	0.6473
mf	0.04879	0.05891	0.06856	0.03924	0.02716	0.03011	0.02514	0.03327	0.02466	0.02867	0.02634	0.02613
kapp	2.495	1.794	2.872	1.691	1.438	1.22	1.307	1.461	1.283	1.133	1.242	1.292
x0	4.381	4.129	4.119	2.034	4.322	4.031	3.799	3.112	3.67	4.25	4.105	4.015
R2	0.9857	0.9907	0.983	0.9761	0.9976	0.9953	0.9961	0.9887	0.9901	0.9935	0.995	0.992
R2 WT	1-1	1-2	1-3	2-1	2-2	2-3	3-1	3-2	3-3	4-1	4-2	4-3
yi	0	0	0	0	0	0	0	0	0	0	0	0
mi	0	0	0	0	0	0	0	0	0	0	0	0
yf	0.7369	0.5436	0.5469	0.9869	0.9402	0.9205	0.7366	0.7599	0.7597	0.7874	0.7776	0.7656
mf	0.02196	0.03681	0.03806	-0.009647	-0.01355	-0.009913	0.02354	0.02158	0.02135	0.0186	0.02049	0.02097
kapp	1.605	1.555	1.591	1.718	1.765	1.543	2.332	2.188	2.171	2.859	2.816	2.897
x0	1.793	1.892	1.83	2.205	2.238	2.299	0.9763	1.024	1.012	0.803	0.8026	0.7891
R2	0.9896	0.9954	0.9966	0.9894	0.9748	0.9779	0.9939	0.9923	0.9922	0.9893	0.9914	0.9931
R2 D283	1-1	1-2	1-3	2-1	2-2	2-3	3-1	3-2	3-3	4-1	4-2	4-3
yi	0	0	0	0	0	0	0	0	0	0	0	0
mi	0	0	0	0	0	0	0	0	0	0	0	0
yf	0.8882	0.8345	0.5846	0.6376	0.3623	0.7253	0.4484	0.4501	0.6794	0.7143	0.8345	0.5846
mf	0.003883	0.01329	0.03085	0.02867	0.05245	0.02283	0.0293	0.02898	0.02622	0.02614	0.01329	0.03085
kapp	1.364	3.478	1.549	2.654	3.449	3.808	2.137	2.693	2.294	2.605	3.478	1.549
x0	1.988	1.427	1.948	1.388	1.289	1.204	1.499	1.352	1.481	1.338	1.427	1.948
R2	0.9608	0.9845	0.9787	0.9933	0.9949	0.9902	0.9645	0.9621	0.9759	0.9833	0.9845	0.9787
R2 D295	1-1	1-2	1-3	2-1	2-2	2-3	3-1	3-2	3-3	4-1	4-2	4-3
yi	0	0	0	0	0	0	0	0	0	0	0	0
mi	0	0	0	0	0	0	0	0	0	0	0	0
yf	0.6653	0.626	0.9461	0.7901	0.7529	0.7682	0.9239	0.8151	0.8596	1.048	1.109	0.9865
mf	0.02764	0.03285	-0.001951	0.01721	0.02047	0.01973	-0.01334	0.01584	0.008723	-0.02193	-0.03555	-0.01099
kapp	3.252	3.134	2.735	2.802	3.083	2.981	3.725	2.651	3.266	2.145	2.113	2.114
x0	1.445	1.413	1.648	1.234	1.197	1.221	1.3	1.438	1.331	2.043	2.423	2.308
R2	0.9865	0.9919	0.9895	0.9967	0.9976	0.9971	0.9405	0.9932	0.9796	0.9679	0.9738	0.9775
R2 D283+295	1-1	1-2	1-3	2-1	2-2	2-3	3-1	3-2	3-3	4-1	4-2	4-3
yi	0	0	0	0	0	0	0	0	0	0	0	0
mi	0	0	0	0	0	0	0	0	0	0	0	0
yf	1.074	1.04	0.8706	0.5129	0.5485	0.6352	0.6804	0.6645	0.7058	0.7691	0.8473	0.8849
mf	-0.02519	-0.02667	-0.002865	0.03408	0.03222	0.02624	0.02632	0.02986	0.02658	0.0194	0.009726	-0.0007125
kapp	1.118	2.93	3.536	2.354	2.146	2.02	1.451	2.187	1.827	4.148	3.919	4.816
x0	2.222	1.464	1.337	1.468	1.66	1.635	1.889	1.539	1.634	1.136	1.164	1.108
R2	0.9356	0.9458	0.9455	0.9789	0.9867	0.9889	0.9864	0.986	0.9852	0.9867	0.9787	0.9655
R3 WT	1-1	1-2	1-3	2-1	2-2	2-3	3-1	3-2	3-3	4-1	4-2	4-3
yi	0	0	0	0	0	0	0	0	0	0	0	0
mi	0	0	0	0	0	0	0	0	0	0	0	0
yf	0.6024	0.5407	0.5048	0.6011	0.6131	0.5316	0.5972	0.6184	0.6297	0.7456	0.6607	0.6616
mf	0.03324	0.03964	0.04084	0.03262	0.0314	0.03555	0.03442	0.03327	0.03258	0.02227	0.03025	0.03088
kapp	1.246	1.467	1.421	1.116	1.096	1.182	1.514	1.629	1.594	2.032	1.927	1.991
x0	1.717	1.509	1.521	1.84	1.922	1.72	1.547	1.513	1.556	0.9701	0.996	0.9883
R2	0.9887	0.9915	0.9932	0.9878	0.9899	0.9843	0.9957	0.9963	0.9961	0.9866	0.989	0.9897
R3 D314	1-1	1-2	1-3	2-1	2-2	2-3	3-1	3-2	3-3	4-1	4-2	4-3
yi	0	0	0	0	0	0	0	0	0	0	0	0
mi	0	0	0	0	0	0	0	0	0	0	0	0
yf	0.8194	0.6209	0.4902	1.099	1.005	0.9887	1.068	1.252	1.087	0.8778	1.151	1.126
mf	0.01279	0.0307	0.04145	-0.03513	-0.03427	-0.01218	-0.04828	-0.07488	-0.07247	0.003265	-0.03391	-0.03665
kapp	1.212	1.892	2.243	1.473	2.625	1.923	3.284	3.05	4.165	1.676	1.815	1.828
x0	2.817	2.319	2.038	2.921	2.664	2.475	1.999	2.132	2.008	2.98	3.447	3.38
R2	0.9923	0.9869	0.9914	0.9582	0.9553	0.9855	0.9651	0.9835	0.9039	0.9906	0.991	0.9877

## Sheet: Table S4
Table S4. Parameters of tau (1N4R) P301S fibril formation calculated by curve fitting.
tlag is the lag time before initiating the elongation segment.
	1st			2nd			3rd			4th			Average
No seed	kapp	x0	tlag	kapp	x0	tlag	kapp	x0	tlag	kapp	x0	tlag	kapp	x0	tlag
Replicate 1	2.495	4.381	3.5794	1.691	2.034	0.851268	1.307	3.799	2.26878	1.133	4.25	2.48477
Replicate 2	1.794	4.129	3.01417	1.438	4.322	2.93118	1.461	3.112	1.74307	1.242	4.105	2.49469
Replicate 3	2.872	4.119	3.42262	1.22	4.031	2.39166	1.283	3.67	2.11115	1.292	4.015	2.46701
Average	2.387	4.20967	3.33873	1.44967	3.46233	2.05803	1.35033	3.527	2.041	1.22233	4.12333	2.48216	1.60233	3.83058	2.47998
	1st			2nd			3rd			4th			Average
R2 WT	kapp	x0	tlag	kapp	x0	tlag	kapp	x0	tlag	kapp	x0	tlag	kapp	x0	tlag
Replicate 1	1.605	1.793	0.546894	1.718	2.205	1.04086	2.332	0.9763	0.118667	2.859	0.803	0.103455
Replicate 2	1.555	1.892	0.605826	1.765	2.238	1.10486	2.188	1.024	0.109923	2.816	0.8026	0.0923727
Replicate 3	1.591	1.83	0.572929	1.543	2.299	1.00282	2.171	1.012	0.0907655	2.897	0.7891	0.0987307
Average	1.58367	1.83833	0.575216	1.67533	2.24733	1.04951	2.23033	1.0041	0.106452	2.85733	0.798233	0.098186	2.08667	1.472	0.457342
	1st			2nd			3rd			4th			Average
R2 D283	kapp	x0	tlag	kapp	x0	tlag	kapp	x0	tlag	kapp	x0	tlag	kapp	x0	tlag
Replicate 1	1.364	1.988	0.521724	2.654	1.388	0.63442	2.137	1.499	0.563109	2.605	1.338	0.570246
Replicate 2	3.478	1.427	0.851957	3.449	1.289	0.709122	2.693	1.352	0.609334	3.478	1.427	0.851957
Replicate 3	1.549	1.948	0.656844	3.808	1.204	0.67879	2.294	1.481	0.60916	1.549	1.948	0.656844
Average	2.13033	1.78767	0.676842	3.30367	1.29367	0.674111	2.37467	1.444	0.593868	2.544	1.571	0.693016	2.58817	1.52408	0.659459
	1st			2nd			3rd			4th			Average
R2 D295	kapp	x0	tlag	kapp	x0	tlag	kapp	x0	tlag	kapp	x0	tlag	kapp	x0	tlag
Replicate 1	3.252	1.445	0.829994	2.802	1.234	0.520224	3.725	1.3	0.763087	2.145	2.043	1.1106
Replicate 2	3.134	1.413	0.774838	3.083	1.197	0.548281	2.651	1.438	0.683568	2.113	2.423	1.47648
Replicate 3	2.735	1.648	0.916739	2.981	1.221	0.550084	3.266	1.331	0.71863	2.114	2.308	1.36193
Average	3.04033	1.502	0.840523	2.95533	1.21733	0.53953	3.214	1.35633	0.721762	2.124	2.258	1.31633	2.83342	1.58342	0.854537
	1st			2nd			3rd			4th			Average
R2 D293+295	kapp	x0	tlag	kapp	x0	tlag	kapp	x0	tlag	kapp	x0	tlag	kapp	x0	tlag
Replicate 1	1.118	2.222	0.433091	2.354	1.468	0.618382	1.451	1.889	0.51064	4.148	1.136	0.65384
Replicate 2	2.93	1.464	0.781406	2.146	1.66	0.728034	2.187	1.539	0.624505	3.919	1.164	0.653666
Replicate 3	3.536	1.337	0.771389	2.02	1.635	0.644901	1.827	1.634	0.539309	4.816	1.108	0.692718
Average	2.528	1.67433	0.661962	2.17333	1.58767	0.663772	1.82167	1.68733	0.558152	4.29433	1.136	0.666741	2.70433	1.52133	0.637657
	1st			2nd			3rd			4th			Average
R3 WT	kapp	x0	tlag	kapp	x0	tlag	kapp	x0	tlag	kapp	x0	tlag	kapp	x0	tlag
Replicate 1	1.246	1.717	0.111864	1.116	1.84	0.0478853	1.514	1.547	0.225996	2.032	0.9701	-0.014152
Replicate 2	1.467	1.509	0.145673	1.096	1.922	0.0971825	1.629	1.513	0.285253	1.927	0.996	-0.0418827
Replicate 3	1.421	1.521	0.11354	1.182	1.72	0.0279526	1.594	1.556	0.301295	1.991	0.9883	-0.0162203
Average	1.378	1.58233	0.123693	1.13133	1.82733	0.0576735	1.579	1.53867	0.270848	1.98333	0.9848	-0.024085	1.51792	1.48328	0.107032
	1st			2nd			3rd			4th			Average
R3 D314	kapp	x0	tlag	kapp	x0	tlag	kapp	x0	tlag	kapp	x0	tlag	kapp	x0	tlag
Replicate 1	1.212	2.817	1.16683	1.473	2.921	1.56323	3.284	1.999	1.38999	1.676	2.98	1.78668
Replicate 2	1.892	2.319	1.26192	2.625	2.664	1.9021	3.05	2.132	1.47626	1.815	3.447	2.34507
Replicate 3	2.243	2.038	1.14634	1.923	2.475	1.43496	4.165	2.008	1.52781	1.828	3.38	2.28591
Average	1.78233	2.39133	1.1917	2.007	2.68667	1.63343	3.49967	2.04633	1.46469	1.773	3.269	2.13922	2.2655	2.59833	1.60726
